# Supplementary material for: Enhancing Effective Scanning Techniques for Digital Impression in Neonates with Cleft Lip and/or Palate: A Laboratory Study Investigating the Impact of Different Scanners, Scanning Tip Sizes, and Strategies
Source: Children (Basel). 2024 Nov 26;11(12):1435. doi: 10.3390/children11121435 (PMC11674068; doi:10.3390/children11121435)
Supplement: Supplementary file 1 [file children-11-01435-s001.zip]

Archive with 1 entries (1 files):
- children-3296063-supplementary.pdf
